# Supplementary material for: A parasite's modification of host behavior reduces predation on its host
Source: Ecol Evol. 2017 Feb 5;7(5):1453–61. doi: 10.1002/ece3.2748 (PMC5330890; doi:10.1002/ece3.2748)
Supplement: Supplementary file 2 [file ECE3-7-1453-s002.xlsx]

## Sheet: Readme
This file contains the data used in Soghigian et al.
The lx_lms sheet contains slope, r-squared, t-value, and p-value for regression models used to generate cohort mortality rates in Soghigian et al.
The behav sheet contains behavioral data.

## Sheet: lx_lms
Replicate	Predator	Parasitism	slope	adj.r2	t-value	p-val	cohort_mort
B10	Present	Parasitized	-0.0631313	0.8974	9.3846e-08	1.96484e-05	0.0631313
B2	Present	Parasitized	-0.0737374	0.889919	5.94568e-07	2.61126e-05	0.0737374
B3	Present	Parasitized	-0.0858586	0.964853	6.39186e-09	2.63811e-07	0.0858586
B4	Present	Parasitized	-0.0368687	0.857002	9.30708e-09	7.53241e-05	0.0368687
B5	Present	Parasitized	-0.039899	0.933514	6.20929e-10	3.4174e-06	0.039899
B6	Present	Parasitized	-0.0550505	0.938082	1.86666e-09	2.56637e-06	0.0550505
B7	Present	Parasitized	-0.0494949	0.885522	3.74072e-08	3.05935e-05	0.0494949
B8	Present	Parasitized	-0.0757576	0.878986	7.0803e-07	3.82989e-05	0.0757576
B9	Present	Parasitized	-0.0545455	0.910511	9.17471e-09	1.13143e-05	0.0545455
BC1	Absent	Parasitized	-0.0106061	0.590909	1.74711e-10	0.00569183	0.0106061
BC2	Absent	Parasitized	-0.0277778	0.7	1.16913e-08	0.00156069	0.0277778
BC3	Absent	Parasitized	-0.0186869	0.593007	1.11301e-08	0.00556992	0.0186869
BC4	Absent	Parasitized	-0.0318182	0.92389	3.00322e-11	5.89004e-06	0.0318182
BC5	Absent	Parasitized	-0.0106061	0.590909	4.35381e-11	0.00569183	0.0106061
BC6	Absent	Parasitized	-0.00454545	0.181818	1.72174e-11	0.121503	0.00454545
BC7	Absent	Parasitized	-0.0252525	0.394678	8.06559e-05	0.0306166	0.0252525
C1	Present	Uninfected	-0.0691919	0.961337	1.46569e-09	3.86818e-07	0.0691919
C10	Present	Uninfected	-0.0737374	0.9374	4.64928e-08	2.68188e-06	0.0737374
C2	Present	Uninfected	-0.0914141	0.8713	1.65929e-06	4.91442e-05	0.0914141
C3	Present	Uninfected	-0.0833333	0.978597	7.0694e-10	3.60982e-08	0.0833333
C5	Present	Uninfected	-0.080303	0.823132	1.8821e-05	0.000178717	0.080303
C6	Present	Uninfected	-0.0939394	0.928044	1.25471e-07	4.69835e-06	0.0939394
C7	Present	Uninfected	-0.0863636	0.957359	8.56222e-09	5.73148e-07	0.0863636
C8	Present	Uninfected	-0.0848485	0.963441	1.74246e-09	3.08995e-07	0.0848485
C9	Present	Uninfected	-0.0989899	0.885522	9.32855e-07	3.05935e-05	0.0989899
UC1	Absent	Uninfected	-0.0171717	0.770661	4.7038e-11	0.000516497	0.0171717
UC10	Absent	Uninfected	-0.0242424	0.693182	4.27616e-09	0.00171287	0.0242424
UC2	Absent	Uninfected	-0.0242424	0.693182	2.06545e-09	0.00171287	0.0242424
UC3	Absent	Uninfected	-0.00454545	0.181818	4.57836e-11	0.121503	0.00454545
UC4	Absent	Uninfected	-0.00909091	0.427273	1.8966e-10	0.0240185	0.00909091
UC5	Absent	Uninfected	-0.0151515	0.572314	1.2768e-07	0.00686596	0.0151515
UC6	Absent	Uninfected	-0.00454545	0.181818	8.23356e-10	0.121503	0.00454545
UC7	Absent	Uninfected	-0.0151515	0.727273	8.70912e-11	0.00105283	0.0151515
UC8	Absent	Uninfected	-0.0126263	0.394678	1.51726e-08	0.0306166	0.0126263
UC9	Absent	Uninfected	-0.0277778	0.89604	1.9946e-10	2.07224e-05	0.0277778

## Sheet: behav
Trial	inf_status	water	treat	top	bottom	near_refuge	resting_filtering	browsing	thrashing	in_refuge	prop_top	prop_bottom	prop_ref	prop_rest	prop_browse	prop_thrash
infected1	infected	clean	infected_clean	1.06667	1.16667	7.76667	1.46667	5.9	1.4	1.23333	0.106667	0.116667	0.776667	0.146667	0.59	0.14
infected10	infected	clean	infected_clean	0.766667	1.2	8.03333	2.93333	5.73333	1.1	0.233333	0.0766667	0.12	0.803333	0.293333	0.573333	0.11
infected11	infected	cues	infected_cues	0.3	0.666667	9.03333	1.46667	5.9	0.633333	1.93333	0.03	0.0666667	0.903333	0.146667	0.59	0.0633333
infected12	infected	cues	infected_cues	0.3	2.1	7.6	3.16667	5.53333	1.03333	0.266667	0.03	0.21	0.76	0.316667	0.553333	0.103333
infected13	infected	cues	infected_cues	0.0666667	0.366667	9.56667	1	8.2	0.6	0.2	0.00666667	0.0366667	0.956667	0.1	0.82	0.06
infected14	infected	cues	infected_cues	0.266667	0.466667	9.26667	1.9	7	0.566667	0.533333	0.0266667	0.0466667	0.926667	0.19	0.7	0.0566667
infected15	infected	cues	infected_cues	0.0666667	0.7	9.23333	0.466667	8.66667	0.7	0.166667	0.00666667	0.07	0.923333	0.0466667	0.866667	0.07
infected16	infected	cues	infected_cues	0.366667	0.5	9.13333	1.93333	7.2	0.7	0.2	0.0366667	0.05	0.913333	0.193333	0.72	0.07
infected17	infected	cues	infected_cues	0.166667	0.133333	9.7	1.66667	6.46667	0.566667	1.26667	0.0166667	0.0133333	0.97	0.166667	0.646667	0.0566667
infected18	infected	cues	infected_cues	0.133333	1.26667	8.6	2.36667	6.6	0.5	0.533333	0.0133333	0.126667	0.86	0.236667	0.66	0.05
infected19	infected	cues	infected_cues	0.333333	0.7	8.96667	1.36667	7.16667	1	0.466667	0.0333333	0.07	0.896667	0.136667	0.716667	0.1
infected2	infected	clean	infected_clean	0.633333	0.7	8.66667	0.533333	7.66667	1.46667	0.333333	0.0633333	0.07	0.866667	0.0533333	0.766667	0.146667
infected20	infected	cues	infected_cues	0.366667	1.13333	8.53333	1.33333	7.76667	0.6	0.3	0.0366667	0.113333	0.853333	0.133333	0.776667	0.06
infected3	infected	clean	infected_clean	0.166667	0.366667	9.46667	2.46667	6.23333	0.766667	0.533333	0.0166667	0.0366667	0.946667	0.246667	0.623333	0.0766667
infected4	infected	clean	infected_clean	0.1	0.3	9.6	2.6	6.23333	1.16667	0	0.01	0.03	0.96	0.26	0.623333	0.116667
infected5	infected	clean	infected_clean	0.333333	0.233333	9.43333	1.3	7.36667	1.13333	0.233333	0.0333333	0.0233333	0.943333	0.13	0.736667	0.113333
infected6	infected	clean	infected_clean	0.366667	1	8.66667	1.3	7.6	0.766667	0.333333	0.0366667	0.1	0.866667	0.13	0.76	0.0766667
infected7	infected	clean	infected_clean	0.0666667	0.533333	9.4	1.66667	7.06667	1.03333	0.233333	0.00666667	0.0533333	0.94	0.166667	0.706667	0.103333
infected8	infected	clean	infected_clean	0.333333	0.433333	9.23333	0.6	8.16667	0.866667	0.366667	0.0333333	0.0433333	0.923333	0.06	0.816667	0.0866667
infected9	infected	clean	infected_clean	0.666667	1.33333	8	2.53333	5.7	1.03333	0.766667	0.0666667	0.133333	0.8	0.253333	0.57	0.103333
uninfected1	uninfected	clean	uninfected_clean	1.96667	1.36667	6.6	2.43333	4.56667	1.53333	1.46667	0.196667	0.136667	0.66	0.243333	0.456667	0.153333
uninfected10	uninfected	clean	uninfected_clean	0.266667	2.93333	6.8	2.93333	5.86667	0.833333	0.366667	0.0266667	0.293333	0.68	0.293333	0.586667	0.0833333
uninfected11	uninfected	cues	uninfected_cues	0.766667	2.56667	6.7	2.2	6.5	0.933333	0.366667	0.0766667	0.256667	0.67	0.22	0.65	0.0933333
uninfected13	uninfected	cues	uninfected_cues	0.5	0.966667	8.56667	2.26667	4.6	1.16667	1.96667	0.05	0.0966667	0.856667	0.226667	0.46	0.116667
uninfected14	uninfected	cues	uninfected_cues	0.4	1	8.6	2.56667	5.83333	1.23333	0.366667	0.04	0.1	0.86	0.256667	0.583333	0.123333
uninfected15	uninfected	cues	uninfected_cues	0.766667	2.76667	6.46667	1.9	6.16667	0.9	1.03333	0.0766667	0.276667	0.646667	0.19	0.616667	0.09
uninfected16	uninfected	cues	uninfected_cues	0.666667	2.76667	6.56667	3.4	5.2	1	0.433333	0.0666667	0.276667	0.656667	0.34	0.52	0.1
uninfected17	uninfected	cues	uninfected_cues	0.8	1.73333	7.46667	5.43333	3.86667	0.666667	0.0333333	0.08	0.173333	0.746667	0.543333	0.386667	0.0666667
uninfected18	uninfected	cues	uninfected_cues	1.6	2.2	6.2	2.9	5.83333	0.766667	0.533333	0.16	0.22	0.62	0.29	0.583333	0.0766667
uninfected19	uninfected	cues	uninfected_cues	2.16667	2.3	5.53333	1.26667	6.93333	1	0.766667	0.216667	0.23	0.553333	0.126667	0.693333	0.1
uninfected2	uninfected	clean	uninfected_clean	0.333333	1.13333	8.53333	2.26667	6.7	0.7	0.333333	0.0333333	0.113333	0.853333	0.226667	0.67	0.07
uninfected20	uninfected	cues	uninfected_cues	1.16667	1.93333	6.9	1.6	6.8	1.1	0.5	0.116667	0.193333	0.69	0.16	0.68	0.11
uninfected3	uninfected	clean	uninfected_clean	0.633333	1.16667	8.2	1.16667	6.63333	1.93333	0.266667	0.0633333	0.116667	0.82	0.116667	0.663333	0.193333
uninfected4	uninfected	clean	uninfected_clean	1.63333	3.93333	4.43333	2.23333	5.8	1.73333	0.4	0.163333	0.393333	0.443333	0.223333	0.58	0.173333
uninfected5	uninfected	clean	uninfected_clean	0.933333	1.3	7.76667
uninfected6	uninfected	clean	uninfected_clean	1.3	1.46667	7.23333	0.7	7.16667	1.53333	0.6	0.13	0.146667	0.723333	0.07	0.716667	0.153333
uninfected7	uninfected	clean	uninfected_clean	0.566667	2.83333	6.63333	2.1	6.73333	0.933333	0.233333	0.0566667	0.283333	0.663333	0.21	0.673333	0.0933333
uninfected8	uninfected	clean	uninfected_clean	0.266667	1.63333	8.1	1.73333	7	1.2	0.0666667	0.0266667	0.163333	0.81	0.173333	0.7	0.12
uninfected9	uninfected	clean	uninfected_clean	1.23333	1.76667	7	3.6	4.83333	1.2	0.366667	0.123333	0.176667	0.7	0.36	0.483333	0.12
